# Supplementary material for: GrantCheck—an AI Solution for Guiding Grant Language to New Policy Requirements: Development Study
Source: JMIR Form Res. 2025 Nov 27;9:e79038. doi: 10.2196/79038 (PMC12699247; doi:10.2196/79038)
Supplement: Multimedia Appendix 2 [file formative_v9i1e79038_app2.xlsx]

## Sheet: Form Responses 1
Timestamp	1. I think that I would like to use this system frequently	2. I found the system unnecessarily complex	3. I thought the system was easy to use	4. I think that I would need the support of a technical person to be able to use this system	5. I found the various functions in this system were well integrated	6. I thought there was too much inconsistency in this system	7. I would imagine that most people would learn to use this system very quickly	8. I found the system very cumbersome to use	9. I felt very confident using the system	10. I needed to learn a lot of things before I could get going with this system	Do you have any suggestions or recommendations you'd like to share?
2025-04-08 20:46:43	4	5	5	1	4	4	5	4	4	1	I noticed a few words were flagged as being in a sentence, but then they weren't actually in the sentence. I liked when it said, "not explicitly mentioned but implied."
2025-04-09 08:21:55	5	1	5	1	5	1	5	1	5	1
2025-04-09 15:56:03	4	1	5	1	3	4	5	1	4	3	I will send you a separate email.
2025-04-09 15:58:39	5	1	5	1	5	1	5	1	4	1	Add the ability to export the analysis to a Word doc
2025-04-09 17:25:28	2	3	3	1	2	2	4	2	3	4	I think more exact framing and parameters about what the results say and how to use it would be helpful. It wasn't intuitive to me what I was reading when I got my first round of results. For example, I put 2 different proposals through the Spotter. In the first one, I was given 12 categories to consider. I wasn't sure if the 12 categories and the examples listed were exhaustive (it didn't seem t…
2025-04-11 10:56:34	4	1	5	1	4	1	5	1	5	1	Thank you for putting together this tool!
2025-05-05 13:57:03	3	2	4	2	4	2	5	1	5	1
2025-05-05 14:21:40	5	1	5	1	5	4	5	1	5	5	I uploaded a few past research proposals to get a feel for the system. It's easy to use, but I didn't know what to do with the output, as many of the flagged terms were used outside of the context of DEI (for example, describing experiments with "female" mice or using agents that are "systemically" administered). It would not be ideal to replace "female" with the suggested alternatives of "female…
2025-05-05 17:14:34	5	1	3	1	3	3	4	3	3	4	It would be nice if the system could highlight the words it finds in the document to make it easier to make the suggested replacements.
2025-05-06 21:36:47	3	1	5	1	3	3	5	1	3	3	The identification of terms and recommended alternatives seem suspect and not necessarily helpful. For example, one recommendation was to replace "women's health" (in the context of pregnancy) to "midwifery health". No one uses the the term "midwifery health", which would be an unclear term anyhow (does the term refer to the health of the midwife or the midwife's patients?).
2025-05-07 14:36:20	4	1	5	1	4	2	5	1	5	1
2025-05-07 15:45:23	4	1	4	1	3	1	5	1	4	1	add export results
2025-05-09 17:03:34	2	1	4	1	2	4	3	2	2	2	I think the system would benefit from having a clear description of the security and privacy policy as well as a more detailed description of what it is trying to accomplish and its strategy for accomplishing this, It looks to be doing regex searches for keywords, including e.g. flagging "pronounced" because it starts with "pronoun", and perhaps also estimating whether the matched term occurs in …
2025-05-13 00:07:59	5	1	5	2	4	1	4	2	4	1
2025-05-13 09:32:27	4	1	5	1	4	1	5	1	5	1	This will be very helpful in the current uncertain funding climate. At some point we also may need to use it to check other documents as well. Thank you for developing/sharing!
2025-05-14 09:06:39	4	1	5	1	5	1	5	1	5	1
2025-05-19 09:58:45	3	1	4	5	5	3	5	1	3	1
2025-05-20 14:39:57	5	1	5	1	5	1	5	1	4	1	I did not see a print option. I was able to copy and paste it into a word document so I will use that. THANKS!!!!
2025-05-20 17:08:22	4	1	5	1	4	2	5	1	5	1
2025-05-26 12:02:18	5	1	4	1	4	1	5	1	5	1
2025-05-27 15:44:13	4	1	5	1	4	1	5	1	5	1
2025-08-13 13:08:07	5	5	5	1	5	1	5	1	5	1
2025-08-27 09:15:41	5	1	5	1	5	1	5	1	5	1	I would love to ask questions to the GPT engine after it identifies all the sensitive terms. It would be great if I can work within the app to rewrite sections of my uploaded document.
2025-08-27 10:29:49	5	1	5	1	5	1	5	1	4	2
2025-08-28 10:38:21	5	2	5	1	5	2	5	1	5	1	I had to submit a few times to address all DEI words, it is definitely not a one stop shop. I really liked the suggestions, but wish there were a couple of more options. Additionally, it flagged mentions of IRB (Institutional Review Board), not sure if it is possible to remove that for succinctness.
	3.9375
